# Supplementary material for: Introduction of Cellulolytic Bacterium Bacillus velezensis Z2.6 and Its Cellulase Production Optimization
Source: Microorganisms. 2024 May 13;12(5):979. doi: 10.3390/microorganisms12050979 (PMC11124521; doi:10.3390/microorganisms12050979)
Supplement: Supplementary file 1 [file microorganisms-12-00979-s001.zip]

Archive with 1 entries (1 files):
- microorganisms-2964939-supplementary.pdf
